# Supplementary material for: Genetic influence of CYP2D6 on pharmacokinetics and acute subjective effects of LSD in a pooled analysis
Source: Sci Rep. 2021 May 25;11:10851. doi: 10.1038/s41598-021-90343-y (PMC8149637; doi:10.1038/s41598-021-90343-y)
Supplement: Supplementary file 3 — Supplementary Table S1. [file 41598_2021_90343_MOESM3_ESM.xlsx]

## Sheet: Supplementary Table 1
Supplementary Table S1. Study population
		Schmid et al. 2015	Dolder et al. 2017	Holze et al. 2020	Holze et al. 2021
	Study number	1	2	3	4
	Subjects, N [N in this study]	16 [16]	24 [22]	28 [27]	16 [16]
	Female [%]	8 [50]	12 [50]	14 [52]	8 [50]
	planned mean dose, μg LSD	200	100	100	25, 50, 100, 200
	actual mean dose, μg LSD	158a	56a	96b	25.7, 51.4, 98.7, 197.4b
	Body weight, kg (mean±SD)	73 ± 13	68 ± 8	71 ± 12	69 ± 15
	Age, years (mean±SD)	29 ± 6	33 ± 11	28 ± 4	29 ± 6
	subjects with previous hallucinogen experience (1-10), N [%]	7 [44]	4 [17]	5 [19]	6 [38]
	Smokers (>5 cigarettes per day)	3	3	2	0
	CYP2D6 non-functional, N	1	1	2	3
aThe acutal mean doses for Study 1 and 2 were estimated based on a comparison of the LSD AUC values of all studies.
bThe doses were determined analytically using pharmaceutical quality control measures
