# Supplementary material for: Genetic influence of CYP2D6 on pharmacokinetics and acute subjective effects of LSD in a pooled analysis
Source: Sci Rep. 2021 May 25;11:10851. doi: 10.1038/s41598-021-90343-y (PMC8149637; doi:10.1038/s41598-021-90343-y)
Supplement: Supplementary file 4 — Supplementary Table S2. [file 41598_2021_90343_MOESM4_ESM.xlsx]

## Sheet: Supplementary Table 2
Supplementary Table S2. Allele frequency and classification of CYP2D6 genotypes.
CYP2D6 function	non-functional	functional	functional	functional	functional	functional	functional
Activity score	0	0.5	1	1.5	2	2.5	3
Phenotype	PM	IM	IM	EM	EM	UM	UM
Subjects, N	7	1	19	21	30	1	2
Alleles, (N)	*4x2/*4 (2) *4/*4 (4) *5/*5 (1)	*4/*41 (1)	*1/*4x2 (2) *1/*4 (9) *1/*3 (2) *1/*6 (2) *10/*42 (2) *1/*5 (2)	*1/*41 (14) *1/*9 (3) *1/*10 (3) *1/*17 (1)	*1x2/*4 (2) *1/*1 (28)	*1x2/*9 (1)	*1x2/*1 (2)
Phenotype according to Caudle et al. 2020; PM, poor metabolizer; IM, intermediate metabolizer; EM, extensive metabolizer; UM, ultra-rapid metabolizer
