# Supplementary material for: Genetic influence of CYP2D6 on pharmacokinetics and acute subjective effects of LSD in a pooled analysis
Source: Sci Rep. 2021 May 25;11:10851. doi: 10.1038/s41598-021-90343-y (PMC8149637; doi:10.1038/s41598-021-90343-y)
Supplement: Supplementary file 5 — Supplementary Table S3. [file 41598_2021_90343_MOESM5_ESM.xlsx]

## Sheet: Supplementary Table 3
Supplementary Table S3 Allele frequency and Activity Score classification of CYP2C9 genotypes.
Activity Score, (N)		CYP2C9*3 rs1057910
		A/A	A/C	C/C
CYP2C9*2 rs1799853	C/C	2 (49)	1.6 (6)	1.2 (1)	56
	C/T	1.8 (21)	1.4	1	21
	T/T	1.6 (2)	1.2	0.8	2
		72	6	1	79
CYP2C9 Activity Score was generated using the relative metabolism activity of warfarin. Two subjects could not be genetically determined.
