# Supplementary material for: Genetic influence of CYP2D6 on pharmacokinetics and acute subjective effects of LSD in a pooled analysis
Source: Sci Rep. 2021 May 25;11:10851. doi: 10.1038/s41598-021-90343-y (PMC8149637; doi:10.1038/s41598-021-90343-y)
Supplement: Supplementary file 6 — Supplementary Table S4. [file 41598_2021_90343_MOESM6_ESM.xlsx]

## Sheet: Supplementary Table 4
Supplementary Table S4. Single nucleotide polymorphism frequencies within the tested genotypes.
Assay		Homozygous reference	Heterozygous	Homozygous variant	Minor allele frequency	p value for HWE	Missing values	Minor allele frequency of ALFA databank#
CYP2D6	rs28371725	63	17	0	0.10625	0.287644	0	0.123
	rs1065852	55	21	4	0.18125	0.301337	0	0.215
	rs3892097	59	14	6	0.164557	0.0015801	1	0.193
	rs5030656	76	4	0	0.025	0.818604	0	0.019
	rs5030655	78	2	0	0.0125	0.909857	0	0.012
	rs35742686	78	2	0	0.0125	0.909857	0	0.009
	rs59421388	80	0	0	0	-	0	0.0005
	rs16947	28	30	20	0.448718	0.0493132	2	0.357
	rs28371706	77	1	0	0.00641026	0.954562	2	0.004
CYP2C9	rs1057910	72	6	1	0.0506329	0.0619685	2	0.0691
	rs1799853	57	21	2	0.15625	0.968291	1	0.119
CYP1A2	rs762551	8	33	40	0.302469	0.756214	0	0.284
CYP2B6	rs3745274	42	32	7	0.283951	0.797664	0	0.242
CYP2C19	rs4244285	68	13	0	0.0802469	0.432316	0	0.149
	rs12248560	44	31	6	0.265432	0.867299	0	0.222
	rs28399504	80	1	0	0.00617284	0.955421	0	0.003
In one subject no CYP2D6 gene was detected (gen deletion = *5/*5). HWE, Hardy-Weinberg equilibrium; p value, Chi-squared test p value, if < 0.05 - not consistent with HWE; #, European allele frequencies of the Allele Frequency Aggregator Project (ALFA).
