# Supplementary material for: Genetic influence of CYP2D6 on pharmacokinetics and acute subjective effects of LSD in a pooled analysis
Source: Sci Rep. 2021 May 25;11:10851. doi: 10.1038/s41598-021-90343-y (PMC8149637; doi:10.1038/s41598-021-90343-y)
Supplement: Supplementary file 7 — Supplementary Table S5. [file 41598_2021_90343_MOESM7_ESM.xlsx]

## Sheet: Supplementary Table 5
Supplementary Table S5. Effect of LSD on tested pharmacodynamic parameters in 81 subjects (mean±SD).
		Drug Condition
		Placebo	LSD		t	p value
	LSD Dose, µg	0	100 ± 36
Visual Analog Scale rating Emax
	any drug effect	1.0 ± 3.6	84 ± 19		39.836	<0.001***
	good drug effect	1.5 ± 7.8	82 ± 20		36.3516	<0.001***
	bad drug effect	0.048 ± 0.27	25 ± 26		8.73511	<0.001***
Vital signs parameters AUEC10
	Systolic blood pressure, h×mmHg	1193 ± 100	1299 ± 100		16.533	<0.001***
	Diastolic blood pressure, h×mmHg	703 ± 65	772 ± 62		15.6786	<0.001***
	Mean arterial pressure, h×mmHg	875 ± 78	940 ± 67		8.27697	<0.001***
	Heart rate, h×bpm	636 ± 81	719 ± 108		11.1785	<0.001***
	Body temperature, h×°C	369 ± 4	373 ± 4		9.76787	<0.001***
	Rate pressure product, h×mmHg×bpm	75999 ± 11851	93491 ± 15152		15.3866	<0.001***
Vital signs parameters Emax
	Systolic blood pressure, h×mmHg	129 ± 12	142 ± 12		11.1243	<0.001***
	Diastolic blood pressure, h×mmHg	78.3 ± 7.5	87 ± 8		12.4581	<0.001***
	Mean arterial pressure, h×mmHg	95.4 ± 9.4	103 ± 8		7.42849	<0.001***
	Heart rate, h×bpm	73.6 ± 10	86 ± 15		9.28905	<0.001***
	Body temperature, h×°C	37.3 ± 0.4	38 ± 0		8.90081	<0.001***
	Rate pressure product, h×mmHg×bpm	9412 ± 1673	11836 ± 2492		10.47	<0.001***
5-Dimensional Altered State of Consciousness, %
	5D-ASC total	0.056 ± 0.24	32 ± 17		17.2576	<0.001***
	Oceanic Boundlessness	0.012 ± 0.09	41 ± 25		14.961	<0.001***
	Dread of Ego Dissolution	0.005 ± 0.042	21 ± 18		10.6355	<0.001***
	Visionary Restructuralization	0.011 ± 0.079	48 ± 23		19.0073	<0.001***
	Auditory Alteration	0 ± 0	14 ± 16		7.97659	<0.001***
	Vigilance Reduction	0.38 ± 1.8	34 ± 23		13.4746	<0.001***
	Experiance of Unity	0 ± 0	42 ± 28		13.2503	<0.001***
	Spiritual Experience	0 ± 0	21 ± 24		8.103	<0.001***
	Blissful State	0.028 ± 0.26	42 ± 32		11.6359	<0.001***
	Insightfulness	0 ± 0	31 ± 30		9.2743	<0.001***
	Disembodiment	0 ± 0	38 ± 31		11.2124	<0.001***
	Impaired Control and Coginition	0.015 ± 0.13	33 ± 25		12.3023	<0.001***
	Anxiety	0 ± 0	11 ± 18		5.52046	<0.001***
	Complex Imagery	0 ± 0	51 ± 32		14.2883	<0.001***
	Elementary Imagery	0.068 ± 0.47	61 ± 31		17.5499	<0.001***
	AudioVisual Synesthesiae	0 ± 0	65 ± 35		16.5242	<0.001***
	Changed Meaning of Percepts	0 ± 0	42 ± 30		12.4211	<0.001***
SD, standard deviation; AUEC, area under the time-effect curve; *** asterisks indicate level of statistical significance p < 0.001; t, t-value of the paired t-test.
