# Supplementary material for: Genetic influence of CYP2D6 on pharmacokinetics and acute subjective effects of LSD in a pooled analysis
Source: Sci Rep. 2021 May 25;11:10851. doi: 10.1038/s41598-021-90343-y (PMC8149637; doi:10.1038/s41598-021-90343-y)
Supplement: Supplementary file 8 — Supplementary Table S6. [file 41598_2021_90343_MOESM8_ESM.xlsx]

## Sheet: Supplementary Table 6
Supplementary Table S6. Effects of the CYP2D6 activity on the pharmacokinetics of LSD (mean±SD) and non-corrected statistics (non- and parametric) of the nominal values and the z-scores (per study).
		Activity Score CYP2D6
		0	0.5	1	1.5	2	2.5	3		F	p value	η2		H	pa value
	N	7	1	19	21	30	1	2
	Female, N [%]	3 [43]	0 [0]	11 [58]	12 [57]	14 [47]	0 [0]	1 [50]
	Dose	107 ± 31	96	99 ± 34	108 ± 38	99 ± 37	56	76 ± 28
	Bodyweight, kg	71.0 ± 15	64	71.2 ± 12	68.8 ± 14	69.7 ± 10	80	72.0 ± 24		0.228	NS	0.018		1.79097	NS
	Dose per Bodyweight, μg/kg	1.6 ± 0.5	1.5	1.4 ± 0.5	1.6 ± 0.6	1.4 ± 0.6	0.7	1.0 ± 0.04		0.783	NS	0.06		5.02595	NS
Pharmacokinetic parameters
	LSD T1/2, h	7.5 ± 6.2	4.1	4.4 ± 1.6	4.4 ± 1.5	3.8 ± 1.4	4.2	3 ± 0.6		2.649	0.022*	0.177		8.09325	NS
		1.1 ± 1.6	0.27	0.054 ± 1.1	-0.05 ± 0.72	-0.28 ± 0.74	1.3	-0.44 ± 0.19		2.557	0.026*	0.172		8.94161	NS
	LSD Tmax, h	1.8 ± 0.8	3.5	1.6 ± 0.8	1.7 ± 0.8	1.6 ± 0.5	3	2.0 ± 1.4		1.984	0.079	0.139		6.21733	NS
		0.27 ± 1.3	3.2	-0.23 ± 0.93	0.066 ± 1.1	-0.12 ± 0.60	1.4	0.034 ± 1.9		2.811	0.016*	0.186		6.76931	NS
	LSD Cmax, pg/mL	2517 ± 878	1622	2405 ± 1359	2132 ± 1083	2232 ± 885	2090	1076 ± 119		0.647	NS	0.05		6.727	NS
		0.4 ± 1.0	-0.51	0.29 ± 1.2	-0.27 ± 0.86	-0.015 ± 0.85	0.77	-1.2 ± 0.9		1.38	NS	0.101		8.9621	NS
	LSD AUC∞ obs, h×pg/mL	27389 ± 18859	14133	16327 ± 8577	15697 ± 8857	13284 ± 5211	18852	7207 ± 1000		2.747	0.018*	0.182		11.6771	0.070
		1.1 ± 1.4	0.087	0.16 ± 1.1	-0.21 ± 0.75	-0.23 ± 0.70	2.3	-0.9 ± 0.91		3.901	0.002**	0.24		12.5262	0.051
	LSD AUC10h, h×pg/mL	16730 ± 6921	10622	13051 ± 6405	11962 ± 5702	11104 ± 3821	14371	6221 ± 1000		1.604	NS	0.115		9.70084	NS
		0.84 ± 1.2	-0.064	0.24 ± 1.2	-0.24 ± 0.80	-0.18 ± 0.74	1.9	-0.97 ± 0.99		2.65	0.022*	0.177		9.8803	NS
N, number of subjects; SD, standard deviation; AUC, area under the time-concentration curve; */** asterisks indicate level of statistical significance p < 0.05/0.01; F, F-value of the Analysis of covariance; NS, not significant; η2, eta square; H, Kruskal-Wallis chi squared; a, p value of the Kruskal-Wallis test; cursiv text shows real values.
