# Supplementary material for: Genetic influence of CYP2D6 on pharmacokinetics and acute subjective effects of LSD in a pooled analysis
Source: Sci Rep. 2021 May 25;11:10851. doi: 10.1038/s41598-021-90343-y (PMC8149637; doi:10.1038/s41598-021-90343-y)
Supplement: Supplementary file 9 — Supplementary Table S7. [file 41598_2021_90343_MOESM9_ESM.xlsx]

## Sheet: Table 2
Supplementary Table S7. Effects of genetic polymorphisms in cytochromes P450 on the pharmacokinetics of LSD (mean±SD (N)) and non-corrected statistics of the nominal values and z-scores (per study).
		Activity Score CYP2C9									Genotype CYP1A2 inducibility and smoker
		1.2	1.6	1.8	2		F	p value	η2		inducible & smoker	non-inducible/-smoker		F	p value	η2
	N	1	8	21	49						5	76
	Female, N [%]	1 [100]	4 [50]	13 [62]	22 [45]						3 [60]	38 [50]
	CYP 2D6 PMs, N [%]	0 [0]	1 [12]	2 [9.5]	4 [8.2]						0 [0]	7 [9.2]
	Dose	56	106 ± 39	98 ± 41	102 ± 32						105 ± 51	101 ± 35
	Bodyweight, kg	65	68.4 ± 9.6	64.2 ± 8.4	72.8 ± 13		2.727	0.050	0.098		66.2 ± 12	70.3 ± 12		0.536	NS	0.007
	Dose per Bodyweight, μg/kg	0.86	1.5 ± 0.5	1.6 ± 0.7	1.4 ± 0.5		0.67	NS	0.026		1.6 ± 0.8	1.5 ± 0.6		0.211	NS	0.003
Pharmacokinetic parameters
	LSD T1/2, h	4.2	4.2 ± 1.0	4.1 ± 1.7	4.6 ± 2.9		0.23	NS	0.009		5.1 ± 1.5	4.4 ± 2.5		0.364	NS	0.005
		1.4	-0.11 ± 0.56	-0.03 ± 1	0.005 ± 1.0		0.718	NS	0.028		0.93 ± 0.57	-0.061 ± 0.97		4.986	0.028*	0.059
	LSD Tmax, h	2	1.9 ± 0.5	1.6 ± 0.9	1.7 ± 0.7		0.285	NS	0.011		1.4 ± 0.8	1.7 ± 0.7		1.252	NS	0.016
		0.15	0.23 ± 0.53	-0.11 ± 1.1	-0.001 ± 0.98		0.232	NS	0.009		-0.42 ± 0.75	0.028 ± 0.99		0.974	NS	0.012
	LSD Cmax, pg/mL	1410	2112 ± 781	2283 ± 1111	2147 ± 818		0.367	NS	0.014		2862 ± 1575	2192 ± 1009		1.928	NS	0.024
		-0.18	-0.26 ± 1.1	0.023 ± 1.1	-0.03 ± 0.88		0.176	NS	0.007		0.53 ± 0.95	-0.035 ± 0.98		1.552	NS	0.019
	LSD AUC∞ obs, h×pg/mL	10758	15570 ± 7295	15055 ± 8750	15633 ± 10000		0.105	NS	0.004		15285 ± 7663	15804 ± 10000		0.014	NS	0
		0.48	-0.006 ± 0.98	0.003 ± 0.92	-0.075 ± 0.96		0.14	NS	0.006		0.24 ± 1.5	-0.016 ± 0.95		0.323	NS	0.004
	LSD AUC10h, h×pg/mL	8330	12290 ± 5002	11920 ± 5481	11894 ± 4898		0.181	NS	0.007		12580 ± 5720	12157 ± 5468		0.028	NS	0
		0.18	-0.046 ± 1	-0.021 ± 0.93	-0.058 ± 0.94		0.025	NS	0.001		0.28 ± 1.5	-0.018 ± 0.95		0.421	NS	0.005
	O-H-LSD T1/2, h	NA (0)	8.7 ± 1.5 (5)	9.2 ± 5.1 (13)	11 ± 13 (33)		0.132	NS	0.005		4 ± 1.2 (2)	10 ± 11 (50)		0.661	NS	0.013
		NA (0)	-0.081 ± 0.46 (5)	0.042 ± 0.99 (13)	0.003 ± 1.1 (33)		0.027	NS	0.001		-0.7 ± 0.23 (2)	0.028 ± 0.99 (50)		1.056	NS	0.021
	O-H-LSD Tmax, h	NA (0)	3.8 ± 2.2 (6)	4.1 ± 1.3 (13)	5.1 ± 1.7 (39)		2.573	0.086	0.086		4.5 ± 2.8 (3)	4.7 ± 1.7 (56)		0.051	NS	0.001
		NA (0)	-0.53 ± 1.0 (6)	-0.24 ± 0.99 (13)	0.16 ± 0.97 (39)		1.787	NS	0.061		0.48 ± 1.1 (3)	-0.026 ± 0.98 (56)		0.75	NS	0.013
	O-H-LSD Cmax, pg/mL	NA (0)	106 ± 67 (6)	116 ± 58 (13)	107 ± 50 (39)		0.151	NS	0.005		101 ± 73 (3)	108 ± 53 (56)		0.045	NS	0.001
		NA (0)	0.039 ± 0.74 (6)	0.48 ± 1.2 (13)	-0.15 ± 0.90 (39)		2.076	NS	0.07		0.7 ± 1.9 (3)	-0.037 ± 0.92 (56)		1.62	NS	0.028
	O-H-LSD AUC∞ obs, h×pg/mL	NA (0)	1495 ± 1134 (5)	1582 ± 914 (13)	1926 ± 1702 (33)		0.358	NS	0.015		592 ± 574 (2)	1815 ± 1487 (50)		1.323	NS	0.026
		NA (0)	-0.14 ± 0.72 (5)	0.11 ± 1.1 (13)	-0.012 ± 1 (33)		0.126	NS	0.005		0.41 ± 1.5 (2)	-0.016 ± 0.97 (50)		0.359	NS	0.007
	O-H-LSD AUC10h, h×pg/mL	NA (0)	779 ± 537 (6)	792 ± 413 (13)	782 ± 396 (39)		0.003	NS	0		570 ± 376 (3)	785 ± 413 (56)		0.776	NS	0.013
		NA (0)	0.075 ± 0.83 (6)	0.44 ± 1.2 (13)	-0.15 ± 0.92 (39)		1.819	NS	0.062		0.46 ± 1.5 (3)	-0.025 ± 0.96 (56)		0.688	NS	0.012
N, number of subjects; SD, standard deviation; AUC, area under the time-concentration curve; *asterisks indicate level of statistical significance p < 0.05; F, F-value of the Analysis of variance; NS, not significant; η2, eta square; cursiv text shows nominal values.
