# Supplementary material for: Genetic influence of CYP2D6 on pharmacokinetics and acute subjective effects of LSD in a pooled analysis
Source: Sci Rep. 2021 May 25;11:10851. doi: 10.1038/s41598-021-90343-y (PMC8149637; doi:10.1038/s41598-021-90343-y)
Supplement: Supplementary file 10 — Supplementary Table S8. [file 41598_2021_90343_MOESM10_ESM.xlsx]

## Sheet: Supplementary Table 6
Supplementary Table S8. Effects of genetic polymorphisms in cytochromes P450 on the pharmacokinetics of LSD (mean±SD (N)) and non-corrected statistics of the nominal values and the z-scores (per study).
		CYP2C19								CYP2B6 rs3745274									Genotype 1A2 rs762551
		IM	EM	UM		F	p value	η2		GG	GT	TT		F	p value	η2			AA	AC	CC		F	p value	η2
	N	13	34	34						42	32	7							40	33	8
	Female, N [%]	4 [31]	16 [47]	21 [62]						18 [43]	18 [56]	5 [71]							18 [45]	19 [58]	4 [50]
	CYP 2D6 PMs, N [%]	2 [15]	2 [5.9]	3 [8.8]						4 [9.5]	3 [9.4]	0 [0]							6 [15]	1 [3]	0 [0]
	Dose	104 ± 39	102 ± 36	98 ± 34						105 ± 38	99 ± 33	84 ± 27							105 ± 39	96 ± 29	99 ± 43
	Bodyweight, kg	76.9 ± 15	68.3 ± 10	69.1 ± 12		2.699	0.074	0.065		71.7 ± 12	69.4 ± 12	63.1 ± 8.3		1.609	NS	0.04			72.1 ± 13	68.0 ± 12	68.0 ± 5.8		1.183	NS	0.029
	Dose per Bodyweight, μg/kg	1.4 ± 0.5	1.5 ± 0.5	1.5 ± 0.6		0.351	NS	0.009		1.5 ± 0.6	1.5 ± 0.5	1.3 ± 0.5		0.288	NS	0.007			1.5 ± 0.6	1.5 ± 0.5	1.4 ± 0.6		0.074	NS	0.002
Pharmacokinetic parameters
	LSD T1/2, h	4.5 ± 1.9	4.4 ± 1.6	4.4 ± 3.2		0.022	NS	0.001		4.8 ± 3.0	4.1 ± 1.5	3.6 ± 1.8		0.987	NS	0.025			4.9 ± 3.1	4.1 ± 1.3	3.5 ± 1.5		1.832	NS	0.045
		0.034 ± 1.1	-0.048 ± 0.97	0.034 ± 0.98		0.068	NS	0.002		0.15 ± 1.2	-0.11 ± 0.76	-0.42 ± 0.49		1.374	NS	0.034			0.27 ± 1.2	-0.19 ± 0.53	-0.56 ± 0.59		3.581	0.033*	0.084
	LSD Tmax, h	1.7 ± 0.9	1.6 ± 0.6	1.8 ± 0.8		0.367	NS	0.009		1.6 ± 0.7	1.8 ± 0.8	1.7 ± 0.7		0.23	NS	0.006			1.7 ± 0.9	1.7 ± 0.5	1.7 ± 0.7		0.071	NS	0.002
		0.12 ± 1.2	-0.12 ± 0.71	0.073 ± 1.1		0.441	NS	0.011		-0.02 ± 1.1	0.027 ± 0.91	-0.005 ± 0.94		0.02	NS	0.001			0.065 ± 1.1	-0.061 ± 0.8	-0.073 ± 0.83		0.172	NS	0.004
	LSD Cmax, pg/mL	2090 ± 1000	2311 ± 884	2211 ± 1243		0.217	NS	0.006		2384 ± 1217	2052 ± 840	2157 ± 800		0.922	NS	0.023			2408 ± 1284	2020 ± 757	2239 ± 661		1.241	NS	0.031
		-0.38 ± 0.61	0.074 ± 1	0.07 ± 1		1.144	NS	0.028		0.057 ± 1	-0.17 ± 0.87	0.46 ± 1.2		1.357	NS	0.034			0.089 ± 1.1	-0.15 ± 0.82	0.19 ± 0.77		0.701	NS	0.018
	LSD AUC∞ obs, h×pg/mL	13834 ± 6939	15185 ± 5872	17100 ± 12642		0.672	NS	0.017		17150 ± 11640	14477 ± 5880	13419 ± 7200		0.968	NS	0.024			17347 ± 11489	13943 ± 6728	15438 ± 6583		1.19	NS	0.03
		-0.41 ± 0.49	-0.019 ± 0.81	0.17 ± 1.2		1.703	NS	0.042		0.07 ± 1.2	-0.063 ± 0.76	-0.13 ± 0.53		0.231	NS	0.006			0.17 ± 1.3	-0.23 ± 0.60	0.085 ± 0.38		1.517	NS	0.037
	LSD AUC10h, h×pg/mL	10891 ± 4661	12297 ± 4146	12563 ± 6785		0.449	NS	0.011		12912 ± 6414	11450 ± 3946	11164 ± 5129		0.785	NS	0.02			13041 ± 6444	11058 ± 4173	12531 ± 4234		1.223	NS	0.03
		-0.45 ± 0.48	0.024 ± 0.92	0.15 ± 1.1		1.759	NS	0.043		0.057 ± 1.1	-0.096 ± 0.76	0.1 ± 0.90		0.256	NS	0.007			0.14 ± 1.2	-0.21 ± 0.64	0.19 ± 0.55		1.335	NS	0.033
	O-H-LSD T1/2, h	8.2 ± 4.0 (8)	11 ± 15 (23)	9.8 ± 7.1 (21)		0.173	NS	0.007		11 ± 14 (28)	8.9 ± 4.8 (20)	7.9 ± 2.8 (4)		0.305	NS	0.012			9 ± 6.1 (24)	11 ± 15 (23)	11 ± 7 (5)		0.198	NS	0.008
		-0.27 ± 0.48 (8)	-0.037 ± 0.99 (23)	0.14 ± 1.1 (21)		0.52	NS	0.021		0.095 ± 1.1 (28)	-0.078 ± 0.81 (20)	-0.28 ± 0.26 (4)		0.345	NS	0.014			-0.03 ± 0.85 (24)	-0.1 ± 0.99 (23)	0.61 ± 1.5 (5)		1.113	NS	0.043
	O-H-LSD Tmax, h	4.8 ± 1.6 (9)	4.4 ± 1.5 (25)	5.0 ± 1.9 (25)		1.04	NS	0.036		4.6 ± 1.9 (31)	4.7 ± 1.5 (24)	5.5 ± 0.8 (4)		0.499	NS	0.017			5 ± 1.9 (29)	4.6 ± 1.4 (25)	3.8 ± 2.2 (5)		1.094	NS	0.038
		0.2 ± 0.77 (9)	-0.25 ± 0.88 (25)	0.17 ± 1.1 (25)		1.379	NS	0.047		0.076 ± 1 (31)	-0.13 ± 0.99 (24)	0.17 ± 0.64 (4)		0.347	NS	0.012			0.36 ± 1.0 (29)	-0.34 ± 0.85 (25)	-0.42 ± 0.92 (5)		4.364	0.017*	0.135
	O-H-LSD Cmax, pg/mL	106 ± 53 (9)	116 ± 59 (25)	101 ± 48 (25)		0.482	NS	0.017		99 ± 59 (31)	112 ± 44 (24)	154 ± 45 (4)		2.074	NS	0.069			99 ± 53 (29)	118 ± 50 (25)	105 ± 74 (5)		0.836	NS	0.029
		0.003 ± 0.73 (9)	0.19 ± 1.1 (25)	-0.19 ± 0.92 (25)		0.969	NS	0.033		-0.059 ± 0.98 (31)	-0.012 ± 1 (24)	0.52 ± 0.98 (4)		0.618	NS	0.022			0.011 ± 1.1 (29)	-0.071 ± 0.88 (25)	0.29 ± 1.1 (5)		0.278	NS	0.01
	O-H-LSD AUC∞ obs, h×pg/mL	1661 ± 1181 (8)	1971 ± 1851 (23)	1586 ± 1111 (21)		0.388	NS	0.016		1768 ± 1862 (28)	1660 ± 859 (20)	2305 ± 926 (4)		0.308	NS	0.012			1496 ± 1133 (24)	2120 ± 1829 (23)	1453 ± 924 (5)		1.177	NS	0.046
		-0.12 ± 0.71 (8)	0.022 ± 1.1 (23)	0.023 ± 0.98 (21)		0.074	NS	0.003		0.14 ± 1.2 (28)	-0.23 ± 0.68 (20)	0.16 ± 0.83 (4)		0.87	NS	0.034			0.032 ± 0.98 (24)	-0.024 ± 1.1 (23)	-0.044 ± 0.2 (5)		0.024	NS	0.001
	O-H-LSD AUC10h, h×pg/mL	749 ± 418 (9)	826 ± 453 (25)	730 ± 374 (25)		0.35	NS	0.012		714 ± 451 (31)	793 ± 341 (24)	1125 ± 365 (4)		1.878	NS	0.063			693 ± 403 (29)	870 ± 386 (25)	761 ± 563 (5)		1.258	NS	0.043
		-0.069 ± 0.61 (9)	0.18 ± 1.0 (25)	-0.16 ± 1.0 (25)		0.782	NS	0.027		-0.021 ± 1.1 (31)	-0.051 ± 0.88 (24)	0.46 ± 1.1 (4)		0.476	NS	0.017			0.001 ± 1.1 (29)	-0.073 ± 0.85 (25)	0.36 ± 1.2 (5)		0.395	NS	0.014
N, number of subjects; SD, standard deviation; AUC, area under the time-concentration curve; */** asterisks indicate level of statistical significance p < 0.05/0.01; F, F-value of the Analysis of covariance; NS, not significant; η2, eta square; cursiv text shows nominal values.
